# Supplementary material for: Modulation of Cell Behavior by 3D Biocompatible Hydrogel Microscaffolds with Precise Configuration
Source: Nanomaterials (Basel). 2021 Sep 7;11(9):2325. doi: 10.3390/nano11092325 (PMC8469000; doi:10.3390/nano11092325)
Supplement: Supplementary file 1 [file nanomaterials-11-02325-s001.zip]

Archive with 1 entries (1 files):
- nanomaterials-1334037-supplementary-done.pdf
